# Supplementary material for: Localization of Insertion Sequences in Plasmids for L-Cysteine Production in E. coli
Source: Genes (Basel). 2023 Jun 22;14(7):1317. doi: 10.3390/genes14071317 (PMC10379815; doi:10.3390/genes14071317)
Supplement: Supplementary file 1 [file genes-14-01317-s001.zip]

Archive with 1 entries (1 files):
- genes-2464214-supplementary.pdf
